# Supplementary material for: Effects of Different Packaging Types and Storage Periods on Physicochemical and Antioxidant Properties of Honeys
Source: Foods. 2024 Nov 10;13(22):3594. doi: 10.3390/foods13223594 (PMC11593547; doi:10.3390/foods13223594)
Supplement: Supplementary file 1 [file foods-13-03594-s001.zip]

Archive with 1 entries (1 files):
- foods-3217343-SI.pdf
